# Supplementary material for: Phytochemical and Bioactivity Evaluation of Bee Pollen and Androecia of Castanea, Salix, and Quercus Species
Source: Antioxidants (Basel). 2024 Dec 31;14(1):40. doi: 10.3390/antiox14010040 (PMC11760459; doi:10.3390/antiox14010040)
Supplement: Supplementary file 1 [file antioxidants-14-00040-s001.zip]

Archive with 1 entries (1 files):
- antioxidants-3392001-supplementary.pdf
